# Supplementary material for: Evaluation of Apical and Molecular Effects of Algae Pseudokirchneriella subcapitata to Cerium Oxide Nanoparticles
Source: Toxics. 2023 Mar 19;11(3):283. doi: 10.3390/toxics11030283 (PMC10058573; doi:10.3390/toxics11030283)
Supplement: Supplementary file 1 [file toxics-11-00283-s001.zip]

Archive with 1 entries (1 files):
- toxics-2217800-supplementary.pdf
